# Supplementary material for: Metabolic profiles identify circulating biomarkers associated with heart failure in young single ventricle patients
Source: Metabolomics. 2021 Oct 3;17(10):95. doi: 10.1007/s11306-021-01846-8 (PMC8487877; doi:10.1007/s11306-021-01846-8)
Supplement: Supplementary file 1 — Supplementary file1 (XLSX 49 kb) [file 11306_2021_1846_MOESM1_ESM.xlsx]

## Sheet: All metab ANOVA
Metabolite	Group	Con - SV	Con - (SV-HF)	SV - (SV-HF)
1-Met-His	0.382708	0.584956	0.891087	0.359976
3-Hydroxybutyrate	0.981293	0.984906	0.999999	0.983824
3-IAA	0.0139707	0.963307	0.0172606	0.0534587
3-IPA	0.316486	0.932206	0.464835	0.335761
3-Met-His	0.804428	0.997942	0.839748	0.83463
5-AVA	0.598878	0.738248	0.609956	0.988825
AABA	0.0346581	0.998666	0.0475028	0.0826036
AbsAcid	0.807267	0.876911	0.982818	0.799483
Acetate	0.852176	0.99227	0.909829	0.854027
AconAcid	0.306531	0.399188	0.377849	0.998612
Ac-Orn	0.827986	0.83463	0.892932	0.987998
ADMA	0.972367	0.971071	0.987779	0.995584
Ala	0.346306	0.802404	0.627745	0.32415
alpha-AAA	0.837462	0.999963	0.852527	0.879366
Anserine	0.146969	0.476021	0.60028	0.124574
Arg	0.870417	0.94429	0.86342	0.986604
Asn	0.455312	0.458776	0.648328	0.928445
Asp	0.00510657	0.0247897	0.68709	0.00495043
BABA	0.159473	0.165389	0.966579	0.258583
Betaine	0.00115179	0.00627398	0.00236234	0.9887
Betaine_MS	0.0543125	0.195944	0.0557186	0.877817
C0	0.57898	0.840781	0.552409	0.912392
C10	0.97044	0.970185	0.984628	0.996787
C10:1	0.694912	0.990713	0.694564	0.810445
C10:2	0.760805	0.8651	0.760541	0.988709
C12	0.862566	0.851728	0.982198	0.929427
C12:1	0.82921	0.843391	0.882636	0.993282
C12-DC	0.00809276	0.00976917	0.0483082	0.665052
C14	0.116187	0.412173	0.586204	0.0969801
C14:1	0.717592	0.746186	0.792224	0.99187
C14:1-OH	0.351798	0.990032	0.430328	0.419083
C14:2	0.426912	0.523374	0.491231	0.999702
C14:2-OH	0.36111	0.866262	0.33178	0.692584
C16	0.684565	0.707583	0.999632	0.73225
C16:1	0.962427	0.958727	0.990445	0.987629
C16:1-OH	0.703591	0.993384	0.764021	0.737567
C16:2	0.406034	0.468927	0.996862	0.444814
C16:2-OH	0.272661	0.291206	0.990919	0.362844
C16-OH	0.0185086	0.576922	0.0145927	0.190367
C18	0.772903	0.753646	0.935759	0.92056
C18:1	0.604955	0.968258	0.59038	0.785296
C18:1-OH	0.377649	0.703932	0.351831	0.872143
C18:2	0.515679	0.93049	0.684907	0.513957
C2	0.361027	0.328466	0.780793	0.699152
C3	0.637586	0.690324	0.997414	0.66334
C3:1	0.241029	0.596355	0.218189	0.81479
C3-DC (C4-OH)	0.336021	0.339996	0.546461	0.901312
C3-OH	0.863825	0.930355	0.861139	0.99183
C4	0.338982	0.964265	0.33527	0.544075
C4:1	0.2714	0.380044	0.327527	0.999976
c4-OH-Pro	0.870434	0.884689	0.907518	0.996571
C5	0.727269	0.985537	0.802924	0.744144
C5:1	0.180251	0.42393	0.174767	0.896893
C5:1-DC	0.0603478	0.0577806	0.239721	0.668789
C5-DC (C6-OH)	0.265046	0.624176	0.684358	0.235105
C5-M-DC	0.0819005	0.435501	0.439022	0.0671654
C5-OH (C3-DC-M)	0.0224489	0.993474	0.0303729	0.0634191
C6 (C4:1-DC)	0.617457	0.856987	0.592445	0.923641
C6:1	0.926898	0.956694	0.99271	0.92281
C7-DC	2.80006e-05	2.09572e-05	0.00569708	0.0536129
C8	0.47249	0.547949	0.551403	0.996879
C9	0.703726	0.723361	0.795305	0.985216
CA	0.891031	0.977013	0.880686	0.969284
CDCA	0.272749	0.26376	0.533291	0.831432
CE(14:0)	0.614814	0.839745	0.592642	0.936111
CE(15:0)	0.721109	0.768899	0.772673	0.998513
CE(15:1)	0.469515	0.790483	0.786152	0.438033
CE(16:0)	0.482045	0.824043	0.450324	0.854644
CE(16:1)	0.938107	0.991488	0.932691	0.977588
CE(17:0)	0.518832	0.558325	0.632769	0.982368
CE(17:1)	0.81597	0.930491	0.803057	0.972758
CE(18:0)	0.391592	0.942132	0.375629	0.632366
CE(18:1)	0.317997	0.770349	0.286113	0.743555
CE(18:2)	0.454395	0.889826	0.424208	0.76047
CE(18:3)	0.385484	0.616664	0.86311	0.357881
CE(20:0)	0.475373	0.506277	0.610537	0.9709
CE(20:3)	0.801243	0.783605	0.952011	0.92317
CE(20:4)	0.963108	0.999299	0.971695	0.967999
CE(20:5)	0.401951	0.794623	0.704915	0.374117
CE(22:5)	0.201503	0.28631	0.267577	0.997847
CE(22:6)	0.774824	0.811716	0.998324	0.791545
Cer(d16:1/22:0)	0.684627	0.973408	0.786192	0.693418
Cer(d16:1/23:0)	0.298675	0.267885	0.796267	0.602379
Cer(d16:1/24:0)	0.172226	0.196271	0.314399	0.920128
Cer(d18:0/18:0)	0.587251	0.99842	0.609466	0.693485
Cer(d18:0/22:0)	0.609124	0.907679	0.802471	0.59048
Cer(d18:0/24:0)	0.653161	0.690385	0.736689	0.991425
Cer(d18:1/14:0)	0.3424	0.940007	0.486791	0.363487
Cer(d18:1/16:0)	0.312659	0.998905	0.365899	0.406949
Cer(d18:1/18:0)	0.485202	0.997747	0.543849	0.562993
Cer(d18:1/18:1)	0.728577	0.802115	0.986532	0.727917
Cer(d18:1/20:0)	0.70099	0.717924	0.998822	0.753119
Cer(d18:1/22:0)	0.869785	0.918576	0.988507	0.864039
Cer(d18:1/23:0)	0.924745	0.917493	0.985489	0.969107
Cer(d18:1/24:0)	0.284488	0.354084	0.377787	0.989913
Cer(d18:1/24:1)	0.133091	0.82883	0.118923	0.402974
Cer(d18:1/25:0)	0.316601	0.731446	0.285666	0.780652
Cer(d18:1/26:0)	0.716295	0.7879	0.98812	0.718218
Cer(d18:2/16:0)	0.96657	0.967041	0.999409	0.975683
Cer(d18:2/18:0)	0.115662	0.514149	0.097708	0.65291
Cer(d18:2/22:0)	0.491454	0.559383	0.575466	0.995253
Cer(d18:2/23:0)	0.588603	0.939762	0.744928	0.584422
Cer(d18:2/24:0)	0.156441	0.443679	0.144037	0.832188
Cer(d18:2/24:1)	0.438774	0.997909	0.466011	0.564489
Choline	0.122054	0.210214	0.162905	0.999775
Cit	0.610639	0.99491	0.673879	0.66243
Citrate	0.00266028	0.00265899	0.0364731	0.419493
Cortisol	0.433911	0.66769	0.867834	0.404636
Cortisone	0.0907273	0.0751734	0.488893	0.466643
Creatinine	0.526319	0.631976	0.976601	0.529069
Cys	0.421931	0.476303	0.998885	0.467724
Cystine	0.706597	0.705313	0.83385	0.963762
DCA	0.220342	0.642073	0.193974	0.737031
DG(14:0_14:0)	0.278429	0.441904	0.302024	0.984403
DG(14:0_18:2)	0.116692	0.214218	0.912135	0.118619
DG(14:0_20:0)	0.284185	0.913431	0.267369	0.548818
DG(16:0_16:0)	0.0108917	0.00793125	0.342038	0.147859
DG(16:0_18:1)	0.35142	0.96689	0.348397	0.553123
DG(16:0_18:2)	0.175158	0.652134	0.15048	0.646896
DG(16:1_18:1)	0.211567	0.212194	0.958183	0.334078
DG(17:0_18:1)	0.705556	0.906229	0.888061	0.683415
DG(18:0_20:0)	0.253471	0.2239	0.73042	0.598788
DG(18:1_18:1)	0.0530546	0.825436	0.0483143	0.219808
DG(18:1_18:2)	0.0402474	0.925677	0.0421783	0.137239
DG(18:2_18:2)	0.352426	0.558213	0.357516	0.964415
DHA	0.986204	0.995019	0.996409	0.984801
DHEAS	0.0073733	0.999997	0.0123041	0.0229592
DiCA(12:0)	0.528547	0.948504	0.508271	0.752325
DiCA(14:0)	0.641743	0.618362	0.946168	0.802868
DOPA	0.246978	0.917778	0.23389	0.496599
Dopamine	0.342614	0.354235	0.532668	0.921423
FA(12:0)	0.203894	0.287556	0.974102	0.221638
FA(14:0)	0.459543	0.827649	0.737675	0.432654
FA(16:0)	0.192911	0.841525	0.17346	0.496841
FA(18:0)	0.0885771	0.600806	0.0726039	0.484874
FA(18:1)	0.433142	0.521104	0.986531	0.452066
FA(18:2)	0.662655	0.786554	0.95997	0.647309
FA(20:1)	0.46609	0.985196	0.470747	0.630823
FA(20:2)	0.0168551	0.576818	0.0132953	0.178711
FA(20:3)	0.728072	0.896215	0.915797	0.705541
Formate	0.115803	0.109449	0.892156	0.245959
GABA	0.0019082	0.49655	0.0166458	0.00219924
GCA	0.000171329	0.0988219	0.000107709	0.0483045
GCDCA	0.00189518	0.238619	0.00129068	0.114376
GDCA	0.151751	0.472441	0.135952	0.789624
GLCA	0.419721	0.58146	0.440621	0.987487
GLCAS	0.296152	0.26638	0.705461	0.687399
Gln	0.540952	0.721112	0.54074	0.974156
Glu	0.00753325	0.209759	0.150378	0.0055689
Glucose	0.212856	0.259692	0.375777	0.952079
Gly	0.312456	0.369552	0.997973	0.356983
GUDCA	0.027942	0.638305	0.0226709	0.217672
HArg	0.346546	0.488165	0.3823	0.994773
HCys	0.578656	0.593842	0.995976	0.655174
Hex2Cer(d18:1/14:0)	0.26076	0.232325	0.799238	0.545847
Hex2Cer(d18:1/16:0)	0.889021	0.932369	0.98947	0.88347
Hex2Cer(d18:1/18:0)	0.970778	0.978436	0.999187	0.971401
Hex2Cer(d18:1/22:0)	0.82721	0.91233	0.823123	0.988567
Hex2Cer(d18:1/24:0)	0.358369	0.411722	0.473289	0.981114
Hex2Cer(d18:1/24:1)	0.387951	0.513785	0.432355	0.998324
Hex3Cer(d18:1/16:0)	0.706403	0.755577	0.996933	0.724793
HexCer(d18:1/16:0)	0.423919	0.935191	0.583171	0.434201
HexCer(d18:1/18:0)	0.679579	0.909672	0.862823	0.658361
HexCer(d18:1/20:0)	0.457663	0.543196	0.987871	0.476862
HexCer(d18:1/22:0)	0.899021	0.969532	0.890026	0.980629
HexCer(d18:1/23:0)	0.615739	0.669818	0.99744	0.643349
HexCer(d18:1/24:0)	0.417614	0.999822	0.455808	0.528831
HexCer(d18:1/24:1)	0.7602	0.960164	0.741192	0.911446
HexCer(d18:2/22:0)	0.545231	0.522038	0.940925	0.721814
HexCer(d18:2/24:0)	0.362627	0.997876	0.421422	0.450385
HipAcid	0.037108	0.0292042	0.363554	0.343026
His	0.00936362	0.0369232	0.014231	0.974743
Histamine	0.314016	0.984778	0.3993	0.374825
Hypoxanthine	0.448525	0.998383	0.477129	0.570784
Ile	0.661799	0.992138	0.729126	0.699275
Indole	0.862266	0.957822	0.850323	0.973068
Ind-SO4	0.850106	0.965038	0.935854	0.839681
Kynurenine	0.589888	0.590817	0.752679	0.949007
Lac	0.492952	0.59318	0.54657	0.999989
Lactate	0.827315	0.999389	0.849237	0.866139
Leu	0.161317	0.545312	0.140548	0.729487
Lys	0.691948	0.858094	0.677722	0.964602
lysoPC a C14:0	0.221008	0.440416	0.222255	0.936779
lysoPC a C16:0	0.635544	0.608782	0.925465	0.823382
lysoPC a C16:1	0.411682	0.487632	0.496775	0.995441
lysoPC a C17:0	0.238232	0.266143	0.388455	0.937519
lysoPC a C18:0	0.343963	0.328638	0.621501	0.83717
lysoPC a C18:1	0.910323	0.916778	0.999797	0.926982
lysoPC a C18:2	0.932514	0.9413	0.951001	0.998686
lysoPC a C20:3	0.174569	0.487983	0.158772	0.8184
lysoPC a C20:4	0.107833	0.7808	0.093783	0.388173
lysoPC a C24:0	0.152043	0.492495	0.1346	0.767615
lysoPC a C26:0	0.254976	0.227242	0.664654	0.665152
lysoPC a C26:1	0.581663	0.920739	0.553799	0.833045
lysoPC a C28:0	0.160909	0.209494	0.255393	0.972013
lysoPC a C28:1	0.444316	0.790155	0.413265	0.854472
Met	0.715553	0.702527	0.976818	0.820961
Met-SO	0.0995673	0.908564	0.0965342	0.275625
Nitro-Tyr	0.00544655	0.00392333	0.370297	0.0774864
OH-GlutAcid	0.535392	0.988275	0.540031	0.685535
Orn	0.0146986	0.114868	0.438273	0.011255
PAG	0.896173	0.887665	0.986449	0.947733
PC aa C24:0	0.389774	0.560141	0.408278	0.984075
PC aa C26:0	0.664358	0.794051	0.955679	0.647186
PC aa C28:1	0.418802	0.448834	0.998492	0.491878
PC aa C30:0	0.75872	0.861392	0.966303	0.743708
PC aa C32:0	0.0601855	0.510595	0.0480559	0.463208
PC aa C32:1	0.745507	0.725494	0.956797	0.875116
PC aa C32:2	0.677161	0.703719	0.767518	0.987412
PC aa C32:3	0.457806	0.428768	0.899502	0.684908
PC aa C34:1	0.569128	0.792607	0.882418	0.539275
PC aa C34:2	0.255853	0.842725	0.46828	0.251186
PC aa C34:3	0.377035	0.534362	0.932582	0.365888
PC aa C34:4	0.25501	0.318222	0.352806	0.985395
PC aa C36:0	0.983439	0.991683	0.98315	0.999129
PC aa C36:1	0.348415	0.469346	0.961042	0.351809
PC aa C36:2	0.392976	0.830411	0.658381	0.371577
PC aa C36:3	0.0732664	0.608395	0.277999	0.0657002
PC aa C36:4	0.744781	0.725195	0.95914	0.871447
PC aa C36:5	0.299769	0.388979	0.981289	0.319771
PC aa C36:6	0.177215	0.152588	0.638362	0.549431
PC aa C38:0	0.32728	0.693239	0.709085	0.295886
PC aa C38:3	0.574801	0.584832	0.993364	0.659998
PC aa C38:4	0.642671	0.653901	0.768103	0.970697
PC aa C38:5	0.574088	0.555402	0.956995	0.726865
PC aa C38:6	0.254654	0.228689	0.830135	0.508902
PC aa C40:1	0.271912	0.244243	0.824679	0.538377
PC aa C40:2	0.444488	0.873186	0.673864	0.428408
PC aa C40:3	0.69545	0.814971	0.960571	0.679365
PC aa C40:4	0.822664	0.899971	0.823391	0.992716
PC aa C40:5	0.74524	0.741944	0.862001	0.966237
PC aa C40:6	0.133751	0.120096	0.83631	0.311485
PC aa C42:0	0.306391	0.276771	0.704875	0.702608
PC aa C42:1	0.322755	0.296102	0.677308	0.753053
PC aa C42:2	0.42566	0.592746	0.928564	0.409878
PC aa C42:4	0.715114	0.92229	0.691848	0.925075
PC aa C42:5	0.423074	0.391923	0.872093	0.677815
PC aa C42:6	0.456956	0.424726	0.81574	0.773328
PC ae C30:0	0.331616	0.564445	0.328382	0.944921
PC ae C30:1	0.677305	0.747552	0.71977	0.999982
PC ae C30:2	0.307478	0.283759	0.884795	0.528268
PC ae C32:1	0.82404	0.885504	0.833988	0.997683
PC ae C32:2	0.634423	0.615629	0.960856	0.775992
PC ae C34:0	0.965473	0.992043	0.98618	0.962753
PC ae C34:1	0.591608	0.858554	0.838762	0.563992
PC ae C34:2	0.743824	0.9764	0.730071	0.876611
PC ae C34:3	0.220343	0.869363	0.201373	0.511399
PC ae C36:0	0.829271	0.947121	0.814817	0.965912
PC ae C36:1	0.849297	0.844719	0.926161	0.977672
PC ae C36:2	0.726701	0.85236	0.952862	0.707661
PC ae C36:3	0.881381	0.918462	0.993531	0.879626
PC ae C36:4	0.164451	0.990786	0.221952	0.230983
PC ae C36:5	0.105806	0.98743	0.120526	0.21556
PC ae C38:0	0.22995	0.210724	0.873894	0.434981
PC ae C38:1	0.858768	0.950427	0.847795	0.977431
PC ae C38:2	0.585637	0.886775	0.803602	0.562909
PC ae C38:3	0.462877	0.442251	0.732009	0.861424
PC ae C38:4	0.203238	0.800526	0.17958	0.552666
PC ae C38:5	0.991386	0.991824	0.994723	0.999503
PC ae C38:6	0.764779	0.906919	0.749551	0.965861
PC ae C40:1	0.410898	0.592284	0.422902	0.978719
PC ae C40:2	0.544579	0.959706	0.675697	0.557829
PC ae C40:3	0.220516	0.505761	0.733682	0.193993
PC ae C40:4	0.63273	0.606617	0.931354	0.813832
PC ae C40:5	0.606256	0.712296	0.636513	0.997957
PC ae C40:6	0.499871	0.468377	0.882418	0.747068
PC ae C42:0	0.312988	0.392705	0.988095	0.339481
PC ae C42:1	0.326323	0.868088	0.299117	0.651045
PC ae C42:2	0.516595	0.591511	0.589316	0.997876
PC ae C42:3	0.208153	0.184799	0.812047	0.454491
PC ae C42:4	0.244082	0.215697	0.772747	0.544953
PC ae C42:5	0.12827	0.109408	0.522321	0.547493
PC ae C44:3	0.498086	0.47675	0.941764	0.674872
PC ae C44:4	0.0552518	0.101076	0.0918426	0.994802
PC ae C44:5	0.292747	0.355051	0.395233	0.985266
PC ae C44:6	0.578351	0.548968	0.906058	0.795335
p-Cresol-SO4	0.902097	0.997543	0.925941	0.913263
Phe	0.471073	0.960161	0.458132	0.682835
Pro	0.897807	0.982729	0.949377	0.893074
ProBetaine	0.347715	0.815413	0.31558	0.73212
Putrescine	0.199765	0.86704	0.18239	0.482997
Pyruvate	0.97018	0.992711	0.991105	0.96727
Sarcosine	0.336713	0.307076	0.71607	0.732733
SDMA	0.601972	0.998537	0.62384	0.705187
Ser	0.912882	0.999123	0.929591	0.927036
Serotonin	0.291257	0.287938	0.959342	0.429455
SM (OH) C14:1	0.397323	0.395719	0.615284	0.903229
SM (OH) C16:1	0.466784	0.885261	0.435844	0.777179
SM (OH) C22:1	0.938157	0.998845	0.938921	0.962385
SM (OH) C22:2	0.799677	0.973143	0.885654	0.796135
SM (OH) C24:1	0.802053	0.832163	0.846177	0.997804
SM C16:0	0.838427	0.977856	0.825637	0.93747
SM C16:1	0.93299	0.948993	0.998521	0.935268
SM C18:0	0.853145	0.956246	0.947796	0.840591
SM C18:1	0.608388	0.922317	0.784906	0.594687
SM C20:2	0.993124	0.999706	0.99523	0.993649
SM C22:3	0.113668	0.233105	0.13533	0.983077
SM C24:0	0.712762	0.832236	0.714134	0.987454
SM C24:1	0.286084	0.978995	0.376971	0.340952
SM C26:0	0.538921	0.933015	0.51386	0.782661
SM C26:1	0.21253	0.575922	0.190318	0.791847
Spermidine	0.362169	0.938174	0.511351	0.380351
Spermine	0.483075	0.46059	0.935878	0.667452
Suc	0.0572822	0.0456085	0.521877	0.315873
t4-OH-Pro	0.356227	0.855275	0.589047	0.343907
Taurine	0.761153	0.851203	0.97464	0.749863
TCA	9.53714e-05	0.159059	6.22523e-05	0.017847
TCDCA	0.00125217	0.600068	0.00109087	0.0247925
TDCA	0.742255	0.974031	0.83595	0.745054
TG(14:0_32:2)	0.430579	0.683727	0.416066	0.933201
TG(14:0_34:0)	0.888059	0.892551	0.931274	0.992481
TG(14:0_34:1)	0.713044	0.998671	0.754068	0.763107
TG(14:0_34:2)	0.690224	0.980224	0.779737	0.705357
TG(14:0_34:3)	0.83135	0.955375	0.8162	0.95943
TG(14:0_36:1)	0.397752	0.989878	0.411018	0.553945
TG(14:0_36:2)	0.369609	0.991072	0.385568	0.522782
TG(14:0_36:3)	0.216999	0.998307	0.247397	0.334752
TG(14:0_36:4)	0.325751	0.995915	0.350899	0.462781
TG(16:0_28:1)	0.271303	0.497215	0.27132	0.942775
TG(16:0_28:2)	0.996618	0.99691	0.999997	0.997226
TG(16:0_30:2)	0.942258	0.950753	0.999879	0.948585
TG(16:0_32:0)	0.580707	0.813484	0.559414	0.935765
TG(16:0_32:1)	0.805126	0.997677	0.841402	0.834211
TG(16:0_32:2)	0.739292	0.924006	0.896469	0.720021
TG(16:0_32:3)	0.95846	0.960879	0.999808	0.967152
TG(16:0_33:1)	0.0879171	0.18237	0.112367	0.991621
TG(16:0_33:2)	0.950093	0.965497	0.997657	0.949657
TG(16:0_34:0)	0.279829	0.727695	0.249392	0.738073
TG(16:0_34:1)	0.260149	0.783927	0.23109	0.65465
TG(16:0_34:2)	0.416668	0.934315	0.396843	0.668493
TG(16:0_34:3)	0.481655	0.987692	0.488308	0.639028
TG(16:0_34:4)	0.447975	0.901642	0.64717	0.44065
TG(16:0_35:1)	0.229572	0.523167	0.731027	0.202203
TG(16:0_35:2)	0.835841	0.979019	0.906394	0.833252
TG(16:0_35:3)	0.594247	0.994839	0.606045	0.716007
TG(16:0_36:2)	0.123918	0.809752	0.10949	0.400195
TG(16:0_36:3)	0.0544121	0.756186	0.0469253	0.261709
TG(16:0_36:4)	0.107835	0.948731	0.110644	0.258541
TG(16:0_36:5)	0.331928	0.995014	0.398578	0.41114
TG(16:0_36:6)	0.0359553	0.140804	0.659278	0.0306781
TG(16:0_37:3)	0.565747	0.538556	0.924737	0.761641
TG(16:0_38:1)	0.438808	0.945824	0.421565	0.674117
TG(16:0_38:2)	0.145012	0.272732	0.170574	0.986857
TG(16:0_38:3)	0.112732	0.737257	0.096164	0.434226
TG(16:0_38:4)	0.232565	0.995147	0.257019	0.364207
TG(16:0_38:5)	0.152677	0.950832	0.154002	0.328052
TG(16:0_38:6)	0.269659	0.948682	0.263505	0.487528
TG(16:0_40:6)	0.218861	0.315265	0.964465	0.231026
TG(16:0_40:7)	0.320827	0.962982	0.317496	0.526264
TG(16:0_40:8)	0.515828	0.805838	0.488166	0.898086
TG(16:1_30:1)	0.666231	0.815116	0.940801	0.644429
TG(16:1_32:0)	0.273055	0.356769	0.983099	0.295594
TG(16:1_32:1)	0.78891	0.862358	0.982289	0.781416
TG(16:1_32:2)	0.997781	0.999587	0.999007	0.997641
TG(16:1_33:1)	0.903258	0.999916	0.915893	0.924988
TG(16:1_34:0)	0.498554	0.939354	0.656614	0.503318
TG(16:1_34:1)	0.662901	0.975126	0.763745	0.675956
TG(16:1_34:2)	0.605812	0.999938	0.643638	0.686149
TG(16:1_34:3)	0.522866	0.938879	0.681805	0.524817
TG(16:1_36:1)	0.308906	0.999874	0.355254	0.412075
TG(16:1_36:2)	0.119598	0.996649	0.142121	0.219113
TG(16:1_36:3)	0.122268	0.97724	0.132785	0.253193
TG(16:1_36:4)	0.0677256	0.999909	0.0916846	0.129416
TG(16:1_36:5)	0.273465	0.478691	0.280055	0.958493
TG(16:1_38:3)	0.245224	0.760622	0.21642	0.656664
TG(16:1_38:4)	0.132042	0.410739	0.637725	0.111656
TG(16:1_38:5)	0.255402	0.763909	0.226048	0.668085
TG(17:0_34:1)	0.833353	0.94344	0.820105	0.971002
TG(17:0_34:2)	0.413311	0.693432	0.393566	0.912446
TG(17:0_36:3)	0.148711	0.922124	0.144022	0.350178
TG(17:0_36:4)	0.483801	0.974383	0.593359	0.51743
TG(17:1_32:1)	0.959477	0.974489	0.961869	0.999488
TG(17:1_34:1)	0.964871	0.975733	0.998381	0.964583
TG(17:1_34:2)	0.511526	0.851376	0.768362	0.485581
TG(17:1_36:3)	0.496419	0.475609	0.755608	0.871428
TG(17:1_36:4)	0.104049	0.224334	0.850733	0.0990669
TG(18:0_30:0)	0.353781	0.338675	0.937869	0.526828
TG(18:0_30:1)	0.937469	0.955045	0.945281	0.999956
TG(18:0_32:0)	0.672269	0.976163	0.770529	0.685235
TG(18:0_32:1)	0.638313	0.893385	0.844577	0.614924
TG(18:0_32:2)	0.630875	0.998233	0.680447	0.692051
TG(18:0_34:2)	0.2465	0.950514	0.242418	0.456605
TG(18:0_34:3)	0.344868	0.546373	0.351854	0.966757
TG(18:0_36:1)	0.307564	0.488766	0.896678	0.291456
TG(18:0_36:2)	0.0182226	0.697584	0.015471	0.141383
TG(18:0_36:3)	0.0273271	0.818579	0.0253924	0.14032
TG(18:0_36:4)	0.08593	0.985153	0.0986761	0.187398
TG(18:0_36:5)	0.926228	0.952135	0.994915	0.92387
TG(18:0_38:6)	0.348459	0.782031	0.650305	0.323091
TG(18:1_26:0)	0.873545	0.9975	0.874982	0.922104
TG(18:1_28:1)	0.0707286	0.496215	0.344033	0.0592901
TG(18:1_30:0)	0.673108	0.983832	0.757583	0.694978
TG(18:1_30:1)	0.585524	0.945122	0.735104	0.58459
TG(18:1_30:2)	0.536874	0.547669	0.992652	0.62654
TG(18:1_31:0)	0.754402	0.99977	0.783865	0.805583
TG(18:1_32:0)	0.275456	0.821507	0.247319	0.637222
TG(18:1_32:1)	0.525562	0.999626	0.57187	0.611469
TG(18:1_32:2)	0.24505	0.99563	0.270341	0.376883
TG(18:1_32:3)	0.404906	0.963555	0.527533	0.436307
TG(18:1_33:0)	0.231416	0.747785	0.203238	0.648736
TG(18:1_33:1)	0.582262	0.989966	0.660102	0.626348
TG(18:1_33:2)	0.323116	0.984716	0.409237	0.383407
TG(18:1_34:1)	0.113713	0.844691	0.102998	0.351749
TG(18:1_34:2)	0.0790402	0.799884	0.0697607	0.304984
TG(18:1_34:3)	0.0751035	0.983892	0.0867826	0.170848
TG(18:1_34:4)	0.182744	0.307012	0.917595	0.181389
TG(18:1_35:2)	0.233259	0.93304	0.224828	0.461027
TG(18:1_35:3)	0.266183	0.371146	0.964964	0.276485
TG(18:1_36:0)	0.189175	0.573278	0.595138	0.163914
TG(18:1_36:1)	0.0134673	0.788761	0.0125437	0.0908053
TG(18:1_36:2)	0.00620191	0.887659	0.00690189	0.0381971
TG(18:1_36:3)	0.00693185	0.836991	0.00709629	0.0485087
TG(18:1_36:4)	0.0338301	0.981687	0.0414394	0.0951049
TG(18:1_36:5)	0.187022	0.986683	0.253618	0.250165
TG(18:1_36:6)	0.290431	0.956945	0.40821	0.326251
TG(18:1_38:5)	0.0288604	0.995167	0.0386817	0.0755887
TG(18:1_38:6)	0.175322	0.324112	0.196962	0.980095
TG(18:1_38:7)	0.159569	0.930596	0.155747	0.359106
TG(18:2_28:0)	0.775234	0.779633	0.865068	0.979923
TG(18:2_30:0)	0.574088	0.991897	0.64767	0.623279
TG(18:2_30:1)	0.692285	0.999606	0.71454	0.77078
TG(18:2_31:0)	0.58153	0.590096	0.730868	0.958982
TG(18:2_32:0)	0.150837	0.77818	0.131358	0.480774
TG(18:2_32:1)	0.370911	0.996805	0.397059	0.504757
TG(18:2_32:2)	0.171026	0.999996	0.208085	0.265949
TG(18:2_33:0)	0.392079	0.932274	0.373008	0.646327
TG(18:2_33:1)	0.236585	0.996099	0.262638	0.365753
TG(18:2_33:2)	0.177272	0.471319	0.681708	0.152995
TG(18:2_34:0)	0.0840453	0.770595	0.0727506	0.337766
TG(18:2_34:1)	0.0586383	0.769507	0.0509551	0.267204
TG(18:2_34:2)	0.0981994	0.923974	0.0972885	0.261434
TG(18:2_34:3)	0.162958	0.987471	0.179068	0.295916
TG(18:2_34:4)	0.58736	0.563676	0.829244	0.882682
TG(18:2_35:1)	0.171289	0.846576	0.154498	0.456588
TG(18:2_35:2)	0.258084	0.894437	0.427331	0.267305
TG(18:2_35:3)	0.550323	0.995704	0.566379	0.675157
TG(18:2_36:0)	0.275186	0.884028	0.253709	0.570743
TG(18:2_36:1)	0.0168996	0.765054	0.0152173	0.113719
TG(18:2_36:2)	0.0118867	0.941894	0.0140484	0.0518715
TG(18:2_36:3)	0.0553354	0.989165	0.0672288	0.13124
TG(18:2_36:4)	0.379762	1	0.423128	0.486424
TG(18:2_36:5)	0.586816	0.994049	0.65398	0.639536
TG(18:2_38:4)	0.0120115	0.860834	0.0122818	0.0685264
TG(18:2_38:5)	0.0211043	0.993513	0.0287222	0.0604329
TG(18:2_38:6)	0.0916198	0.108743	0.206713	0.886981
TG(18:3_30:0)	0.904464	0.985609	0.950407	0.901018
TG(18:3_32:0)	0.23547	0.994319	0.258709	0.369976
TG(18:3_32:1)	0.483747	0.935911	0.645645	0.488147
TG(18:3_34:0)	0.350935	0.571918	0.350724	0.954475
TG(18:3_34:1)	0.186118	0.999447	0.229236	0.2765
TG(18:3_34:2)	0.259231	0.986617	0.33625	0.324059
TG(18:3_34:3)	0.414632	0.694706	0.394815	0.912487
TG(18:3_36:1)	0.412488	0.955413	0.54625	0.436738
TG(18:3_36:2)	0.0583705	0.978905	0.0953459	0.0954171
TG(18:3_36:3)	0.163685	0.965905	0.245237	0.208416
TG(18:3_36:4)	0.603715	0.948249	0.748239	0.602778
TG(18:3_38:5)	0.0557113	0.992723	0.0690417	0.128155
TG(20:0_32:4)	0.206487	0.98814	0.223135	0.350066
TG(20:0_34:1)	0.90818	0.978691	0.899335	0.976547
TG(20:1_31:0)	0.687431	0.885107	0.894687	0.66285
TG(20:1_34:1)	0.401918	0.950585	0.540894	0.42383
TG(20:1_34:2)	0.316443	0.924722	0.300018	0.573622
TG(20:2_32:0)	0.239723	0.948524	0.235388	0.450597
TG(20:2_34:1)	0.0602489	0.102451	0.968551	0.0731122
TG(20:2_34:2)	0.211689	0.31557	0.954642	0.219825
TG(20:3_32:0)	0.466367	0.537608	0.994015	0.495191
TG(20:3_32:1)	0.472273	0.959623	0.459016	0.684813
TG(20:3_34:0)	0.353704	0.849364	0.323182	0.702881
TG(20:3_34:1)	0.257041	0.363749	0.961837	0.26617
TG(20:3_34:2)	0.364339	0.571187	0.368527	0.96415
TG(20:3_36:3)	0.0511187	0.13316	0.0650414	0.977195
TG(20:3_36:4)	0.894845	0.995981	0.892814	0.94155
TG(20:4_32:0)	0.799731	0.969257	0.891165	0.793751
TG(20:4_32:1)	0.362621	0.613062	0.352989	0.933999
TG(20:4_32:2)	0.57867	0.59957	0.997952	0.647034
TG(20:4_34:0)	0.376613	0.909429	0.352895	0.659261
TG(20:4_34:1)	0.360276	0.973932	0.360982	0.5503
TG(20:4_34:2)	0.142108	0.901003	0.134567	0.358393
TG(20:4_34:3)	0.445303	0.891724	0.655029	0.434759
TG(20:4_36:2)	0.0902065	0.995552	0.109092	0.179434
TG(20:4_36:3)	0.118054	0.998619	0.143444	0.211047
TG(20:4_36:4)	0.21098	0.315781	0.953406	0.218659
TG(20:4_36:5)	0.208215	0.225732	0.989152	0.292986
TG(20:5_34:1)	0.0412858	0.56604	0.0326622	0.328945
TG(20:5_34:2)	0.0301362	0.683607	0.115277	0.0315433
TG(20:5_36:2)	0.216784	0.189461	0.73907	0.531238
TG(20:5_36:3)	0.00731235	0.256825	0.118474	0.00561569
TG(22:4_34:2)	0.898051	0.997659	0.898505	0.938799
TG(22:5_32:1)	0.380204	0.438282	0.487985	0.985666
TG(22:5_34:1)	0.59892	0.994695	0.663515	0.651746
TG(22:5_34:2)	0.494104	0.816327	0.786266	0.464126
TG(22:6_34:1)	0.839485	0.966311	0.824879	0.952564
TG(22:6_34:2)	0.467385	0.927627	0.638496	0.469189
Thr	0.0195143	0.0442216	0.0376089	0.994478
TLCA	0.0916771	0.24752	0.0970926	0.926147
TMAO	0.973492	0.971925	0.989059	0.995186
TMCA	0.0696746	0.288368	0.0638281	0.787182
Trigonelline	0.381992	0.463338	0.463537	0.996487
Trp	0.238623	0.737386	0.209841	0.670033
TrpBetaine	0.294515	0.670054	0.267174	0.813727
Tyr	0.164527	0.498073	0.147101	0.787716
Val	0.0786777	0.759572	0.0677057	0.331104
Xanthine	0.639462	0.644194	0.778176	0.962391
